# Supplementary material for: Hepatocyte growth factor, colony-stimulating factor 1, CD40, and 11 other inflammation-related proteins are associated with pain in diabetic neuropathy: exploration and replication serum data from the Pain in Neuropathy Study
Source: Pain. 2021 Aug 24;163(5):897–909. doi: 10.1097/j.pain.0000000000002451 (PMC9009322; doi:10.1097/j.pain.0000000000002451)
Supplement: Supplementary file 3 [file jop-163-897-s003.xlsx]

## Sheet: GO Biological proc
#term ID	term description	observed gene count	background gene count	strength	false discovery rate	matching proteins in your network (labels)
GO:0034097	response to cytokine	11	1035	1.17	4.74e-09	TGFB1,HGF,CCL2,CXCL6,LIFR,IL10RB,CSF1,CASP8,CD40,CD274,TNFSF14
GO:0019221	cytokine-mediated signaling pathway	9	655	1.28	7.60e-08	TGFB1,HGF,CCL2,CXCL6,LIFR,IL10RB,CSF1,CD40,TNFSF14
GO:0007166	cell surface receptor signaling pathway	12	2198	0.88	1.59e-07	TGFB1,HGF,CCL2,CXCL6,LIFR,IL10RB,CSF1,CASP8,NGF,CD40,CD274,TNFSF14
GO:0002684	positive regulation of immune system process	9	882	1.15	5.15e-07	TGFB1,CCL2,CXCL6,CSF1,CD5,CASP8,CD40,CD274,TNFSF14
GO:0010469	regulation of signaling receptor activity	8	577	1.29	5.15e-07	TGFB1,HGF,CCL2,CXCL6,TGFA,CSF1,NGF,TNFSF14
GO:1902533	positive regulation of intracellular signal transduction	9	959	1.12	6.75e-07	TGFB1,HGF,CCL2,TGFA,CSF1,CASP8,NGF,CD40,TNFSF14
GO:0048584	positive regulation of response to stimulus	11	2054	0.87	9.25e-07	TGFB1,HGF,CCL2,CXCL6,TGFA,CSF1,CASP8,NGF,CD40,CD274,TNFSF14
GO:0010033	response to organic substance	12	2815	0.78	9.61e-07	TGFB1,HGF,CCL2,CXCL6,LIFR,IL10RB,CSF1,CASP8,NGF,CD40,CD274,TNFSF14
GO:0030334	regulation of cell migration	8	753	1.17	1.53e-06	TGFB1,HGF,CCL2,CXCL6,CSF1,CD40,CD274,TNFSF14
GO:0030335	positive regulation of cell migration	7	452	1.34	1.53e-06	TGFB1,HGF,CXCL6,CSF1,CD40,CD274,TNFSF14
GO:0042127	regulation of cell population proliferation	10	1594	0.94	1.53e-06	TGFB1,HGF,CCL2,CXCL6,LIFR,TGFA,CSF1,NGF,CD40,CD274
GO:0071310	cellular response to organic substance	11	2219	0.84	1.53e-06	TGFB1,HGF,CCL2,CXCL6,LIFR,IL10RB,CSF1,CASP8,NGF,CD40,TNFSF14
GO:0051251	positive regulation of lymphocyte activation	6	260	1.51	1.71e-06	TGFB1,CCL2,CD5,CD40,CD274,TNFSF14
GO:0007165	signal transduction	13	4738	0.58	6.81e-06	TGFB1,HGF,CCL2,CXCL6,LIFR,IL10RB,CSF1,CD5,CASP8,NGF,CD40,CD274,TNFSF14
GO:0002685	regulation of leukocyte migration	5	175	1.6	7.03e-06	TGFB1,CCL2,CXCL6,CSF1,TNFSF14
GO:0045785	positive regulation of cell adhesion	6	375	1.35	7.71e-06	TGFB1,CCL2,CSF1,CD5,CD274,TNFSF14
GO:0008283	cell population proliferation	7	676	1.16	8.92e-06	TGFB1,HGF,TGFA,CSF1,CD5,CD40,TNFSF14
GO:0048522	positive regulation of cellular process	13	4898	0.57	8.92e-06	TGFB1,HGF,CCL2,CXCL6,LIFR,TGFA,CSF1,CD5,CASP8,NGF,CD40,CD274,TNFSF14
GO:0050920	regulation of chemotaxis	5	188	1.57	8.92e-06	TGFB1,CCL2,CXCL6,CSF1,TNFSF14
GO:0050870	positive regulation of T cell activation	5	193	1.56	9.18e-06	TGFB1,CCL2,CD5,CD274,TNFSF14
GO:0048583	regulation of response to stimulus	12	3882	0.64	1.06e-05	TGFB1,HGF,CCL2,CXCL6,LIFR,TGFA,CSF1,CASP8,NGF,CD40,CD274,TNFSF14
GO:0009966	regulation of signal transduction	11	3033	0.7	1.18e-05	TGFB1,HGF,CCL2,CXCL6,LIFR,TGFA,CSF1,CASP8,NGF,CD40,TNFSF14
GO:0071260	cellular response to mechanical stimulus	4	78	1.86	1.18e-05	TGFB1,CASP8,CD40,TNFSF14
GO:0070661	leukocyte proliferation	4	83	1.83	1.35e-05	TGFB1,CSF1,CD40,TNFSF14
GO:0002376	immune system process	10	2370	0.77	1.59e-05	TGFB1,CCL2,CXCL6,IL10RB,CSF1,CD5,CASP8,CD40,CD274,TNFSF14
GO:0006954	inflammatory response	6	482	1.24	1.93e-05	TGFB1,CCL2,CXCL6,IL10RB,CSF1,CD40
GO:0051094	positive regulation of developmental process	8	1286	0.94	2.35e-05	TGFB1,HGF,CSF1,CASP8,NGF,CD40,CD274,TNFSF14
GO:0043406	positive regulation of MAP kinase activity	5	264	1.42	2.48e-05	TGFB1,HGF,TGFA,NGF,CD40
GO:0043410	positive regulation of MAPK cascade	6	512	1.21	2.48e-05	TGFB1,HGF,CCL2,TGFA,NGF,CD40
GO:0045860	positive regulation of protein kinase activity	6	517	1.21	2.48e-05	TGFB1,HGF,TGFA,CSF1,NGF,CD40
GO:0008284	positive regulation of cell population proliferation	7	878	1.05	2.69e-05	TGFB1,HGF,LIFR,TGFA,CSF1,CD40,CD274
GO:0002688	regulation of leukocyte chemotaxis	4	112	1.7	2.98e-05	CCL2,CXCL6,CSF1,TNFSF14
GO:0043085	positive regulation of catalytic activity	8	1381	0.91	3.36e-05	TGFB1,HGF,CCL2,TGFA,CSF1,CASP8,NGF,CD40
GO:0097190	apoptotic signaling pathway	5	295	1.37	3.70e-05	TGFB1,CD5,CASP8,NGF,CD40
GO:0001934	positive regulation of protein phosphorylation	7	941	1.02	3.82e-05	TGFB1,HGF,CCL2,TGFA,CSF1,NGF,CD40
GO:0032496	response to lipopolysaccharide	5	298	1.37	3.82e-05	TGFB1,CCL2,CXCL6,CASP8,CD40
GO:0032101	regulation of response to external stimulus	7	955	1.01	4.08e-05	TGFB1,HGF,CCL2,CXCL6,CSF1,CASP8,TNFSF14
GO:0022603	regulation of anatomical structure morphogenesis	7	961	1.01	4.19e-05	TGFB1,HGF,CCL2,CSF1,NGF,CD40,TNFSF14
GO:0002687	positive regulation of leukocyte migration	4	127	1.64	4.20e-05	TGFB1,CXCL6,CSF1,TNFSF14
GO:0043065	positive regulation of apoptotic process	6	604	1.14	4.79e-05	TGFB1,CCL2,CASP8,NGF,CD40,CD274
GO:0032270	positive regulation of cellular protein metabolic process	8	1496	0.87	5.05e-05	TGFB1,HGF,CCL2,TGFA,CSF1,CASP8,NGF,CD40
GO:0042981	regulation of apoptotic process	8	1501	0.87	5.11e-05	TGFB1,HGF,CCL2,CASP8,NGF,CD40,CD274,TNFSF14
GO:0043491	protein kinase B signaling	3	35	2.08	5.11e-05	TGFB1,CCL2,CD40
GO:0050921	positive regulation of chemotaxis	4	138	1.61	5.19e-05	TGFB1,CXCL6,CSF1,TNFSF14
GO:0009605	response to external stimulus	9	2152	0.77	5.53e-05	TGFB1,HGF,CCL2,CXCL6,IL10RB,CSF1,CASP8,CD40,TNFSF14
GO:0071222	cellular response to lipopolysaccharide	4	146	1.58	5.91e-05	TGFB1,CCL2,CXCL6,CD40
GO:0006955	immune response	8	1560	0.86	6.02e-05	TGFB1,CCL2,CXCL6,IL10RB,CSF1,CD40,CD274,TNFSF14
GO:0050790	regulation of catalytic activity	9	2249	0.75	7.13e-05	TGFB1,HGF,CCL2,TGFA,CSF1,CASP8,NGF,CD40,TNFSF14
GO:0051130	positive regulation of cellular component organization	7	1128	0.94	8.64e-05	TGFB1,HGF,CCL2,TGFA,CASP8,NGF,TNFSF14
GO:0050731	positive regulation of peptidyl-tyrosine phosphorylation	4	180	1.49	0.00011	TGFB1,HGF,TGFA,CD40
GO:0051707	response to other organism	7	1173	0.92	0.00011	TGFB1,CCL2,CXCL6,IL10RB,CSF1,CASP8,CD40
GO:0050793	regulation of developmental process	9	2416	0.72	0.00012	TGFB1,HGF,CCL2,CSF1,CASP8,NGF,CD40,CD274,TNFSF14
GO:0032268	regulation of cellular protein metabolic process	9	2486	0.7	0.00014	TGFB1,HGF,CCL2,TGFA,CSF1,CASP8,NGF,CD40,TNFSF14
GO:0065009	regulation of molecular function	10	3322	0.62	0.00015	TGFB1,HGF,CCL2,CXCL6,TGFA,CSF1,CASP8,NGF,CD40,TNFSF14
GO:0032879	regulation of localization	9	2524	0.7	0.00016	TGFB1,HGF,CCL2,CXCL6,CSF1,CASP8,CD40,CD274,TNFSF14
GO:0032944	regulation of mononuclear cell proliferation	4	206	1.43	0.00017	TGFB1,CSF1,CD40,CD274
GO:0043281	regulation of cysteine-type endopeptidase activity involved in apoptotic process	4	209	1.43	0.00018	HGF,CASP8,NGF,TNFSF14
GO:0034612	response to tumor necrosis factor	4	217	1.41	0.00020	CCL2,CASP8,CD40,TNFSF14
GO:0098542	defense response to other organism	6	859	0.99	0.00022	TGFB1,CCL2,CXCL6,IL10RB,CSF1,CD40
GO:0032103	positive regulation of response to external stimulus	5	499	1.15	0.00024	TGFB1,CXCL6,CSF1,CASP8,TNFSF14
GO:0045321	leukocyte activation	6	894	0.97	0.00026	TGFB1,CXCL6,CSF1,CASP8,CD40,TNFSF14
GO:0032943	mononuclear cell proliferation	3	76	1.74	0.00028	TGFB1,CD40,TNFSF14
GO:0045597	positive regulation of cell differentiation	6	908	0.97	0.00028	TGFB1,HGF,CSF1,CASP8,NGF,TNFSF14
GO:0006915	apoptotic process	6	915	0.96	0.00029	TGFB1,CD5,CASP8,NGF,CD40,TNFSF14
GO:0002824	positive regulation of adaptive immune response based on somatic recombination of immune receptors built from immunoglobulin superfamily domains	3	89	1.67	0.00043	TGFB1,CD40,CD274
GO:0042482	positive regulation of odontogenesis	2	11	2.41	0.00044	TGFB1,CSF1
GO:0002690	positive regulation of leukocyte chemotaxis	3	91	1.66	0.00045	CXCL6,CSF1,TNFSF14
GO:0043154	negative regulation of cysteine-type endopeptidase activity involved in apoptotic process	3	91	1.66	0.00045	HGF,NGF,TNFSF14
GO:0051240	positive regulation of multicellular organismal process	7	1551	0.8	0.00047	TGFB1,HGF,CSF1,CASP8,NGF,CD40,CD274
GO:0097191	extrinsic apoptotic signaling pathway	3	93	1.65	0.00047	TGFB1,CASP8,NGF
GO:0002573	myeloid leukocyte differentiation	3	102	1.61	0.00058	TGFB1,CSF1,CASP8
GO:0045651	positive regulation of macrophage differentiation	2	14	2.3	0.00062	CSF1,CASP8
GO:0007167	enzyme linked receptor protein signaling pathway	5	698	1.0	0.00093	TGFB1,HGF,LIFR,CSF1,NGF
GO:0032147	activation of protein kinase activity	4	347	1.21	0.00093	TGFB1,HGF,TGFA,NGF
GO:2000353	positive regulation of endothelial cell apoptotic process	2	18	2.19	0.00093	CCL2,CD40
GO:0046649	lymphocyte activation	4	358	1.19	0.0010	TGFB1,CASP8,CD40,TNFSF14
GO:0032946	positive regulation of mononuclear cell proliferation	3	131	1.51	0.0011	CSF1,CD40,CD274
GO:0030225	macrophage differentiation	2	21	2.12	0.0012	CSF1,CASP8
GO:0051336	regulation of hydrolase activity	6	1238	0.83	0.0012	HGF,CCL2,CASP8,NGF,CD40,TNFSF14
GO:0060444	branching involved in mammary gland duct morphogenesis	2	21	2.12	0.0012	TGFB1,CSF1
GO:1901623	regulation of lymphocyte chemotaxis	2	21	2.12	0.0012	CCL2,TNFSF14
GO:1902107	positive regulation of leukocyte differentiation	3	139	1.48	0.0012	TGFB1,CSF1,CASP8
GO:0001819	positive regulation of cytokine production	4	390	1.16	0.0013	TGFB1,HGF,CD40,CD274
GO:2000026	regulation of multicellular organismal development	7	1876	0.72	0.0013	TGFB1,HGF,CSF1,CASP8,NGF,CD40,CD274
GO:0001959	regulation of cytokine-mediated signaling pathway	3	151	1.44	0.0015	LIFR,CSF1,CASP8
GO:0050794	regulation of cellular process	14	10484	0.27	0.0015	TGFB1,HGF,CCL2,CXCL6,LIFR,IL10RB,TGFA,CSF1,CD5,CASP8,NGF,CD40,CD274,TNFSF14
GO:0045830	positive regulation of isotype switching	2	26	2.03	0.0016	TGFB1,CD40
GO:0043066	negative regulation of apoptotic process	5	859	0.91	0.0021	HGF,CCL2,CASP8,NGF,TNFSF14
GO:0030212	hyaluronan metabolic process	2	31	1.96	0.0022	TGFB1,HGF
GO:0031663	lipopolysaccharide-mediated signaling pathway	2	31	1.96	0.0022	TGFB1,CCL2
GO:0032733	positive regulation of interleukin-10 production	2	31	1.96	0.0022	HGF,CD274
GO:0008625	extrinsic apoptotic signaling pathway via death domain receptors	2	32	1.94	0.0023	CASP8,NGF
GO:0030278	regulation of ossification	3	181	1.36	0.0024	TGFB1,HGF,CSF1
GO:0043029	T cell homeostasis	2	33	1.93	0.0024	TGFB1,TNFSF14
GO:0060326	cell chemotaxis	3	183	1.36	0.0024	HGF,CCL2,CXCL6
GO:0071363	cellular response to growth factor stimulus	4	477	1.07	0.0025	TGFB1,HGF,CCL2,NGF
GO:0019048	modulation by virus of host process	2	36	1.89	0.0027	TGFB1,CASP8
GO:0048872	homeostasis of number of cells	3	193	1.34	0.0027	TGFB1,CSF1,TNFSF14
GO:1902042	negative regulation of extrinsic apoptotic signaling pathway via death domain receptors	2	36	1.89	0.0027	HGF,CASP8
GO:0007169	transmembrane receptor protein tyrosine kinase signaling pathway	4	499	1.05	0.0028	TGFB1,HGF,CSF1,NGF
GO:0071356	cellular response to tumor necrosis factor	3	197	1.33	0.0028	CCL2,CD40,TNFSF14
GO:0030316	osteoclast differentiation	2	38	1.87	0.0029	TGFB1,CSF1
GO:0035556	intracellular signal transduction	6	1528	0.74	0.0030	TGFB1,HGF,CCL2,CASP8,NGF,CD40
GO:0050670	regulation of lymphocyte proliferation	3	205	1.31	0.0030	TGFB1,CD40,CD274
GO:2000027	regulation of animal organ morphogenesis	3	207	1.31	0.0031	TGFB1,HGF,CSF1
GO:0051054	positive regulation of DNA metabolic process	3	209	1.3	0.0032	TGFB1,HGF,CD40
GO:0071675	regulation of mononuclear cell migration	2	42	1.82	0.0033	TGFB1,CSF1
GO:0042110	T cell activation	3	225	1.27	0.0038	TGFB1,CASP8,TNFSF14
GO:0071622	regulation of granulocyte chemotaxis	2	47	1.77	0.0039	CXCL6,CSF1
GO:0046579	positive regulation of Ras protein signal transduction	2	49	1.76	0.0043	CSF1,NGF
GO:0001818	negative regulation of cytokine production	3	245	1.23	0.0046	TGFB1,HGF,CD274
GO:0050778	positive regulation of immune response	4	589	0.98	0.0046	TGFB1,CASP8,CD40,CD274
GO:0043388	positive regulation of DNA binding	2	53	1.72	0.0048	TGFB1,NGF
GO:0045661	regulation of myoblast differentiation	2	54	1.71	0.0048	TGFB1,TNFSF14
GO:0045840	positive regulation of mitotic nuclear division	2	54	1.71	0.0048	TGFB1,TGFA
GO:0060688	regulation of morphogenesis of a branching structure	2	53	1.72	0.0048	TGFB1,HGF
GO:0043536	positive regulation of blood vessel endothelial cell migration	2	55	1.71	0.0050	TGFB1,CD40
GO:0042130	negative regulation of T cell proliferation	2	57	1.69	0.0052	TGFB1,CD274
GO:0051155	positive regulation of striated muscle cell differentiation	2	57	1.69	0.0052	TGFB1,TNFSF14
GO:0030593	neutrophil chemotaxis	2	59	1.68	0.0055	CCL2,CXCL6
GO:0051704	multi-organism process	7	2514	0.59	0.0056	TGFB1,CCL2,CXCL6,IL10RB,CSF1,CASP8,CD40
GO:0070201	regulation of establishment of protein localization	4	662	0.93	0.0064	TGFB1,CASP8,CD40,CD274
GO:0008285	negative regulation of cell population proliferation	4	669	0.92	0.0066	TGFB1,CCL2,NGF,CD274
GO:1901214	regulation of neuron death	3	288	1.16	0.0066	CCL2,CASP8,NGF
GO:0045087	innate immune response	4	676	0.92	0.0068	TGFB1,CCL2,CSF1,CD40
GO:0001837	epithelial to mesenchymal transition	2	68	1.61	0.0069	TGFB1,HGF
GO:0050764	regulation of phagocytosis	2	69	1.61	0.0070	TGFB1,CCL2
GO:0050900	leukocyte migration	3	296	1.15	0.0070	TGFB1,CCL2,CXCL6
GO:0046651	lymphocyte proliferation	2	74	1.58	0.0079	CD40,TNFSF14
GO:0050678	regulation of epithelial cell proliferation	3	311	1.13	0.0079	TGFB1,CCL2,TGFA
GO:0070098	chemokine-mediated signaling pathway	2	75	1.57	0.0080	CCL2,CXCL6
GO:0000165	MAPK cascade	3	323	1.11	0.0085	TGFB1,HGF,CCL2
GO:0050767	regulation of neurogenesis	4	730	0.88	0.0085	TGFB1,HGF,CSF1,NGF
GO:0031100	animal organ regeneration	2	79	1.55	0.0087	TGFB1,HGF
GO:0051345	positive regulation of hydrolase activity	4	742	0.88	0.0089	CCL2,CASP8,NGF,CD40
GO:0033209	tumor necrosis factor-mediated signaling pathway	2	81	1.54	0.0090	CD40,TNFSF14
GO:0045778	positive regulation of ossification	2	83	1.53	0.0093	TGFB1,HGF
GO:0006919	activation of cysteine-type endopeptidase activity involved in apoptotic process	2	85	1.52	0.0096	CASP8,NGF
GO:0033273	response to vitamin	2	87	1.51	0.0100	TGFB1,CD40
GO:0043086	negative regulation of catalytic activity	4	809	0.84	0.0115	HGF,CASP8,NGF,TNFSF14
GO:0016477	cell migration	4	812	0.84	0.0116	TGFB1,HGF,CCL2,CXCL6
GO:0048732	gland development	3	395	1.03	0.0134	TGFB1,HGF,CSF1
GO:1904951	positive regulation of establishment of protein localization	3	397	1.02	0.0136	TGFB1,CASP8,CD274
GO:0051781	positive regulation of cell division	2	107	1.42	0.0139	TGFB1,TGFA
GO:0014070	response to organic cyclic compound	4	873	0.81	0.0143	TGFB1,CCL2,CASP8,CD40
GO:0042592	homeostatic process	5	1491	0.67	0.0146	TGFB1,CCL2,CSF1,CD40,TNFSF14
GO:0060560	developmental growth involved in morphogenesis	2	112	1.4	0.0147	TGFB1,CSF1
GO:0051050	positive regulation of transport	4	892	0.8	0.0151	TGFB1,CCL2,CASP8,CD274
GO:0050708	regulation of protein secretion	3	422	1.0	0.0154	TGFB1,CD40,CD274
GO:0002683	negative regulation of immune system process	3	425	0.99	0.0155	TGFB1,CCL2,CD274
GO:0022008	neurogenesis	5	1519	0.66	0.0155	TGFB1,HGF,CCL2,CSF1,NGF
GO:0050769	positive regulation of neurogenesis	3	425	0.99	0.0155	HGF,CSF1,NGF
GO:1905477	positive regulation of protein localization to membrane	2	117	1.38	0.0155	TGFB1,CASP8
GO:0043123	positive regulation of I-kappaB kinase/NF-kappaB signaling	2	122	1.36	0.0165	CASP8,CD40
GO:0050680	negative regulation of epithelial cell proliferation	2	122	1.36	0.0165	TGFB1,CCL2
GO:0001889	liver development	2	123	1.36	0.0167	TGFB1,HGF
GO:0071347	cellular response to interleukin-1	2	124	1.35	0.0168	CCL2,CD40
GO:0032355	response to estradiol	2	126	1.35	0.0172	TGFB1,CASP8
GO:0002576	platelet degranulation	2	129	1.34	0.0179	TGFB1,HGF
GO:0050671	positive regulation of lymphocyte proliferation	2	130	1.33	0.0181	CD40,CD274
GO:1905330	regulation of morphogenesis of an epithelium	2	130	1.33	0.0181	TGFB1,HGF
GO:0006950	response to stress	7	3267	0.48	0.0191	TGFB1,CCL2,CXCL6,IL10RB,CSF1,CASP8,CD40
GO:0033135	regulation of peptidyl-serine phosphorylation	2	136	1.31	0.0193	TGFB1,HGF
GO:0043524	negative regulation of neuron apoptotic process	2	138	1.31	0.0197	CCL2,NGF
GO:0016485	protein processing	2	142	1.29	0.0207	CASP8,NGF
GO:0051092	positive regulation of NF-kappaB transcription factor activity	2	142	1.29	0.0207	TGFB1,CD40
GO:0032269	negative regulation of cellular protein metabolic process	4	1014	0.74	0.0210	TGFB1,HGF,NGF,TNFSF14
GO:0042113	B cell activation	2	145	1.29	0.0211	CASP8,CD40
GO:0010821	regulation of mitochondrion organization	2	148	1.28	0.0218	HGF,CASP8
GO:0000187	activation of MAPK activity	2	149	1.27	0.0220	HGF,TGFA
GO:0071407	cellular response to organic cyclic compound	3	505	0.92	0.0221	TGFB1,CCL2,CASP8
GO:0051049	regulation of transport	5	1732	0.61	0.0235	TGFB1,CCL2,CASP8,CD40,CD274
GO:0051897	positive regulation of protein kinase B signaling	2	157	1.25	0.0237	TGFB1,HGF
GO:0045766	positive regulation of angiogenesis	2	162	1.24	0.0245	HGF,CD40
GO:0010638	positive regulation of organelle organization	3	552	0.88	0.0266	TGFB1,TGFA,CASP8
GO:0065008	regulation of biological quality	7	3559	0.44	0.0277	TGFB1,CCL2,CSF1,CASP8,NGF,CD40,TNFSF14
GO:0010628	positive regulation of gene expression	5	1826	0.58	0.0280	TGFB1,HGF,CSF1,NGF,CD40
GO:0034341	response to interferon-gamma	2	176	1.2	0.0280	CCL2,CD40
GO:0050679	positive regulation of epithelial cell proliferation	2	178	1.2	0.0284	TGFB1,TGFA
GO:0016032	viral process	3	571	0.87	0.0285	TGFB1,CCL2,CASP8
GO:0002274	myeloid leukocyte activation	3	574	0.86	0.0286	TGFB1,CXCL6,CSF1
GO:0051607	defense response to virus	2	181	1.19	0.0288	IL10RB,CD40
GO:0033043	regulation of organelle organization	4	1155	0.68	0.0295	TGFB1,HGF,TGFA,CASP8
GO:0061448	connective tissue development	2	194	1.16	0.0321	TGFB1,CSF1
GO:0007346	regulation of mitotic cell cycle	3	608	0.84	0.0325	TGFB1,CCL2,TGFA
GO:0042063	gliogenesis	2	196	1.15	0.0325	TGFB1,CCL2
GO:0070374	positive regulation of ERK1 and ERK2 cascade	2	196	1.15	0.0325	TGFB1,CCL2
GO:0035239	tube morphogenesis	3	615	0.83	0.0332	TGFB1,CCL2,CSF1
GO:0003006	developmental process involved in reproduction	3	622	0.83	0.0342	TGFB1,CSF1,CASP8
GO:0009653	anatomical structure morphogenesis	5	1992	0.55	0.0370	TGFB1,HGF,CCL2,CSF1,NGF
GO:0030100	regulation of endocytosis	2	229	1.09	0.0419	TGFB1,CCL2
GO:0010564	regulation of cell cycle process	3	684	0.79	0.0426	TGFB1,CCL2,TGFA
GO:0097305	response to alcohol	2	233	1.08	0.0431	TGFB1,CASP8
GO:0051924	regulation of calcium ion transport	2	236	1.07	0.0440	TGFB1,CCL2
GO:0030336	negative regulation of cell migration	2	237	1.07	0.0443	TGFB1,CCL2
GO:0050714	positive regulation of protein secretion	2	240	1.07	0.0452	TGFB1,CD274
GO:0045930	negative regulation of mitotic cell cycle	2	243	1.06	0.0462	TGFB1,CCL2
GO:0010976	positive regulation of neuron projection development	2	251	1.05	0.0486	HGF,NGF
GO:0006959	humoral immune response	2	252	1.05	0.0487	CCL2,CXCL6

## Sheet: GO Molecular func
#term ID	term description	observed gene count	background gene count	strength	false discovery rate	matching proteins in your network (labels)
GO:0005126	cytokine receptor binding	8	272	1.61	4.55e-10	TGFB1,CCL2,CXCL6,LIFR,CSF1,CASP8,NGF,TNFSF14
GO:0048018	receptor ligand activity	8	458	1.39	1.32e-08	TGFB1,HGF,CCL2,CXCL6,TGFA,CSF1,NGF,TNFSF14
GO:0005102	signaling receptor binding	10	1513	0.97	1.52e-07	TGFB1,HGF,CCL2,CXCL6,LIFR,TGFA,CSF1,CASP8,NGF,TNFSF14
GO:0008083	growth factor activity	5	160	1.64	1.55e-06	TGFB1,HGF,TGFA,CSF1,NGF
GO:0005125	cytokine activity	5	216	1.51	5.54e-06	TGFB1,CCL2,CXCL6,CSF1,TNFSF14
GO:0032813	tumor necrosis factor receptor superfamily binding	3	46	1.96	7.74e-05	CASP8,NGF,TNFSF14
GO:0005123	death receptor binding	2	18	2.19	0.0010	CASP8,NGF
GO:0005164	tumor necrosis factor receptor binding	2	31	1.96	0.0025	CASP8,TNFSF14
GO:0043028	cysteine-type endopeptidase regulator activity involved in apoptotic process	2	43	1.81	0.0043	NGF,TNFSF14
GO:0008009	chemokine activity	2	48	1.77	0.0049	CCL2,CXCL6
GO:0003823	antigen binding	2	56	1.7	0.0061	TGFB1,CD40
GO:0005515	protein binding	11	6607	0.37	0.0061	TGFB1,HGF,CCL2,CXCL6,LIFR,TGFA,CSF1,CASP8,NGF,CD40,TNFSF14
GO:0042802	identical protein binding	5	1754	0.6	0.0376	TGFB1,HGF,CSF1,CASP8,TNFSF14
GO:0004866	endopeptidase inhibitor activity	2	169	1.22	0.0390	NGF,TNFSF14

## Sheet: GO Cellular comp
#term ID	term description	observed gene count	background gene count	strength	false discovery rate	matching proteins in your network (IDs)	matching proteins in your network (labels)
GO:0005576	extracellular region	11	2505	0.79	4.26e-06	9606.ENSP00000221930,9606.ENSP00000222390,9606.ENSP00000225831,9606.ENSP00000226317,9606.ENSP00000263409,9606.ENSP00000295400,9606.ENSP00000327513,9606.ENSP00000358525,9606.ENSP00000361359,9606.ENSP00000370989,9606.ENSP00000469049	TGFB1,HGF,CCL2,CXCL6,LIFR,TGFA,CSF1,NGF,CD40,CD274,TNFSF14
GO:0005615	extracellular space	8	1134	0.99	1.57e-05	9606.ENSP00000221930,9606.ENSP00000222390,9606.ENSP00000225831,9606.ENSP00000226317,9606.ENSP00000295400,9606.ENSP00000327513,9606.ENSP00000370989,9606.ENSP00000469049	TGFB1,HGF,CCL2,CXCL6,TGFA,CSF1,CD274,TNFSF14
GO:0009986	cell surface	5	690	1.01	0.0031	9606.ENSP00000221930,9606.ENSP00000295400,9606.ENSP00000342681,9606.ENSP00000361359,9606.ENSP00000370989	TGFB1,TGFA,CD5,CD40,CD274
GO:0005886	plasma membrane	10	5159	0.43	0.0138	9606.ENSP00000221930,9606.ENSP00000263409,9606.ENSP00000290200,9606.ENSP00000295400,9606.ENSP00000327513,9606.ENSP00000342681,9606.ENSP00000351273,9606.ENSP00000361359,9606.ENSP00000370989,9606.ENSP00000469049	TGFB1,LIFR,IL10RB,TGFA,CSF1,CD5,CASP8,CD40,CD274,TNFSF14
GO:0009897	external side of plasma membrane	3	223	1.27	0.0138	9606.ENSP00000342681,9606.ENSP00000361359,9606.ENSP00000370989	CD5,CD40,CD274
GO:0031093	platelet alpha granule lumen	2	68	1.61	0.0175	9606.ENSP00000221930,9606.ENSP00000222390	TGFB1,HGF
GO:0043235	receptor complex	3	305	1.14	0.0175	9606.ENSP00000263409,9606.ENSP00000290200,9606.ENSP00000361359	LIFR,IL10RB,CD40
GO:0005796	Golgi lumen	2	101	1.44	0.0263	9606.ENSP00000221930,9606.ENSP00000358525	TGFB1,NGF
GO:0005887	integral component of plasma membrane	5	1564	0.65	0.0339	9606.ENSP00000263409,9606.ENSP00000290200,9606.ENSP00000295400,9606.ENSP00000342681,9606.ENSP00000361359	LIFR,IL10RB,TGFA,CD5,CD40
GO:0098797	plasma membrane protein complex	3	502	0.92	0.0395	9606.ENSP00000290200,9606.ENSP00000351273,9606.ENSP00000361359	IL10RB,CASP8,CD40
GO:0044297	cell body	3	526	0.9	0.0415	9606.ENSP00000221930,9606.ENSP00000351273,9606.ENSP00000361359	TGFB1,CASP8,CD40
GO:0098802	plasma membrane receptor complex	2	158	1.25	0.0415	9606.ENSP00000290200,9606.ENSP00000361359	IL10RB,CD40

## Sheet: KEGG
#term ID	term description	observed gene count	background gene count	strength	false discovery rate	matching proteins in your network (IDs)	matching proteins in your network (labels)
hsa04060	Cytokine-cytokine receptor interaction	9	263	1.68	2.54e-12	9606.ENSP00000221930,9606.ENSP00000222390,9606.ENSP00000225831,9606.ENSP00000226317,9606.ENSP00000263409,9606.ENSP00000290200,9606.ENSP00000327513,9606.ENSP00000361359,9606.ENSP00000469049	TGFB1,HGF,CCL2,CXCL6,LIFR,IL10RB,CSF1,CD40,TNFSF14
hsa05144	Malaria	4	47	2.08	1.60e-06	9606.ENSP00000221930,9606.ENSP00000222390,9606.ENSP00000225831,9606.ENSP00000361359	TGFB1,HGF,CCL2,CD40
hsa05323	Rheumatoid arthritis	4	84	1.82	9.82e-06	9606.ENSP00000221930,9606.ENSP00000225831,9606.ENSP00000226317,9606.ENSP00000327513	TGFB1,CCL2,CXCL6,CSF1
hsa05145	Toxoplasmosis	4	109	1.71	2.01e-05	9606.ENSP00000221930,9606.ENSP00000290200,9606.ENSP00000351273,9606.ENSP00000361359	TGFB1,IL10RB,CASP8,CD40
hsa04010	MAPK signaling pathway	5	293	1.38	2.26e-05	9606.ENSP00000221930,9606.ENSP00000222390,9606.ENSP00000295400,9606.ENSP00000327513,9606.ENSP00000358525	TGFB1,HGF,TGFA,CSF1,NGF
hsa04014	Ras signaling pathway	4	228	1.39	0.00022	9606.ENSP00000222390,9606.ENSP00000295400,9606.ENSP00000327513,9606.ENSP00000358525	HGF,TGFA,CSF1,NGF
hsa05211	Renal cell carcinoma	3	68	1.79	0.00022	9606.ENSP00000221930,9606.ENSP00000222390,9606.ENSP00000295400	TGFB1,HGF,TGFA
hsa04657	IL-17 signaling pathway	3	92	1.66	0.00039	9606.ENSP00000225831,9606.ENSP00000226317,9606.ENSP00000351273	CCL2,CXCL6,CASP8
hsa05142	Chagas disease (American trypanosomiasis)	3	101	1.62	0.00045	9606.ENSP00000221930,9606.ENSP00000225831,9606.ENSP00000351273	TGFB1,CCL2,CASP8
hsa04668	TNF signaling pathway	3	108	1.59	0.00049	9606.ENSP00000225831,9606.ENSP00000327513,9606.ENSP00000351273	CCL2,CSF1,CASP8
hsa04151	PI3K-Akt signaling pathway	4	348	1.21	0.00065	9606.ENSP00000222390,9606.ENSP00000295400,9606.ENSP00000327513,9606.ENSP00000358525	HGF,TGFA,CSF1,NGF
hsa05225	Hepatocellular carcinoma	3	163	1.41	0.0014	9606.ENSP00000221930,9606.ENSP00000222390,9606.ENSP00000295400	TGFB1,HGF,TGFA
hsa05152	Tuberculosis	3	172	1.39	0.0015	9606.ENSP00000221930,9606.ENSP00000290200,9606.ENSP00000351273	TGFB1,IL10RB,CASP8
hsa05168	Herpes simplex infection	3	181	1.36	0.0016	9606.ENSP00000225831,9606.ENSP00000351273,9606.ENSP00000469049	CCL2,CASP8,TNFSF14
hsa04015	Rap1 signaling pathway	3	203	1.31	0.0020	9606.ENSP00000222390,9606.ENSP00000327513,9606.ENSP00000358525	HGF,CSF1,NGF
hsa05200	Pathways in cancer	4	515	1.04	0.0020	9606.ENSP00000221930,9606.ENSP00000222390,9606.ENSP00000295400,9606.ENSP00000351273	TGFB1,HGF,TGFA,CASP8
hsa04672	Intestinal immune network for IgA production	2	44	1.8	0.0023	9606.ENSP00000221930,9606.ENSP00000361359	TGFB1,CD40
hsa05416	Viral myocarditis	2	56	1.7	0.0034	9606.ENSP00000351273,9606.ENSP00000361359	CASP8,CD40
hsa05212	Pancreatic cancer	2	74	1.58	0.0055	9606.ENSP00000221930,9606.ENSP00000295400	TGFB1,TGFA
hsa01521	EGFR tyrosine kinase inhibitor resistance	2	78	1.55	0.0058	9606.ENSP00000222390,9606.ENSP00000295400	HGF,TGFA
hsa05210	Colorectal cancer	2	85	1.52	0.0065	9606.ENSP00000221930,9606.ENSP00000295400	TGFB1,TGFA
hsa04064	NF-kappa B signaling pathway	2	93	1.48	0.0074	9606.ENSP00000361359,9606.ENSP00000469049	CD40,TNFSF14
hsa04640	Hematopoietic cell lineage	2	94	1.47	0.0074	9606.ENSP00000327513,9606.ENSP00000342681	CSF1,CD5
hsa04933	AGE-RAGE signaling pathway in diabetic complications	2	98	1.46	0.0075	9606.ENSP00000221930,9606.ENSP00000225831	TGFB1,CCL2
hsa04620	Toll-like receptor signaling pathway	2	102	1.44	0.0078	9606.ENSP00000351273,9606.ENSP00000361359	CASP8,CD40
hsa04380	Osteoclast differentiation	2	124	1.35	0.0109	9606.ENSP00000221930,9606.ENSP00000327513	TGFB1,CSF1
hsa04210	Apoptosis	2	135	1.32	0.0124	9606.ENSP00000351273,9606.ENSP00000358525	CASP8,NGF
hsa04514	Cell adhesion molecules (CAMs)	2	139	1.3	0.0126	9606.ENSP00000361359,9606.ENSP00000370989	CD40,CD274
hsa05161	Hepatitis B	2	142	1.29	0.0127	9606.ENSP00000221930,9606.ENSP00000351273	TGFB1,CASP8
hsa04932	Non-alcoholic fatty liver disease (NAFLD)	2	149	1.27	0.0131	9606.ENSP00000221930,9606.ENSP00000351273	TGFB1,CASP8
hsa05226	Gastric cancer	2	147	1.28	0.0131	9606.ENSP00000221930,9606.ENSP00000222390	TGFB1,HGF
hsa04630	Jak-STAT signaling pathway	2	160	1.24	0.0145	9606.ENSP00000263409,9606.ENSP00000290200	LIFR,IL10RB
hsa04621	NOD-like receptor signaling pathway	2	166	1.23	0.0151	9606.ENSP00000225831,9606.ENSP00000351273	CCL2,CASP8
hsa04062	Chemokine signaling pathway	2	181	1.19	0.0173	9606.ENSP00000225831,9606.ENSP00000226317	CCL2,CXCL6
hsa05169	Epstein-Barr virus infection	2	194	1.16	0.0192	9606.ENSP00000290200,9606.ENSP00000361359	IL10RB,CD40
hsa05205	Proteoglycans in cancer	2	195	1.16	0.0192	9606.ENSP00000221930,9606.ENSP00000222390	TGFB1,HGF
hsa05166	HTLV-I infection	2	250	1.05	0.0293	9606.ENSP00000221930,9606.ENSP00000361359	TGFB1,CD40
